# Supplementary material for: Electrospun PCL Wires Loaded with Vancomycin on Zirconium Substrate
Source: Materials (Basel). 2023 Nov 20;16(22):7237. doi: 10.3390/ma16227237 (PMC10672849; doi:10.3390/ma16227237)
Supplement: Supplementary file 1 [file materials-16-07237-s001.zip]

Archive with 1 entries (1 files):
- materials-2722856-supplementary.pdf
